# Supplementary material for: Quantifying the regime of thermodynamic control for solid-state reactions during ternary metal oxide synthesis
Source: Sci Adv. 2024 Jul 3;10(27):eadp3309. doi: 10.1126/sciadv.adp3309 (PMC11221506; doi:10.1126/sciadv.adp3309)
Supplement: Supplementary file 2 — Data S1 and S2 [file sciadv.adp3309_data_s1_and_s2.zip]

Archive with 2 entries (2 files):
- adp3309_data_s1.xlsx
- adp3309_data_s2.zip
