# Supplementary material for: Quantifying the regime of thermodynamic control for solid-state reactions during ternary metal oxide synthesis
Source: Sci Adv. 2024 Jul 3;10(27):eadp3309. doi: 10.1126/sciadv.adp3309 (PMC11221506; doi:10.1126/sciadv.adp3309)
Supplement: Supplementary file 2 — Data S1 and S2 [file sciadv.adp3309_data_s1_and_s2.zip › adp3309_data_s1.xlsx]

## Sheet: Li2CO3-VO2
Temperature	Li3VO4	Li2CO3	LiVO3	VO2	LiV3O8	LiV2O5
100	0	0.366	0	0.634	0	0
110	0	0.367	0	0.633	0	0
120	0	0.366	0	0.634	0	0
130	0	0.372	0	0.628	0	0
140	0	0.382	0	0.618	0	0
150	0	0.382	0.019	0.599	0	0
160	0	0.382	0.052	0.566	0	0
170	0	0.362	0.101	0.521	0	0.015
180	0	0.324	0.171	0.464	0	0.042
190	0	0.28	0.225	0.405	0.008	0.081
200	0	0.225	0.278	0.347	0.024	0.127
210	0	0.181	0.327	0.297	0.048	0.147
220	0	0.146	0.365	0.257	0.08	0.152
230	0	0.126	0.406	0.227	0.104	0.138
240	0	0.117	0.436	0.204	0.122	0.121
250	0	0.112	0.453	0.186	0.138	0.111
260	0	0.111	0.459	0.17	0.151	0.109
270	0	0.106	0.458	0.152	0.174	0.11
280	0	0.102	0.452	0.138	0.204	0.105
290	0	0.096	0.443	0.122	0.239	0.101
300	0	0.09	0.435	0.108	0.276	0.09
310	0	0.087	0.43	0.097	0.31	0.076
320	0	0.083	0.432	0.086	0.338	0.061
330	0	0.081	0.436	0.079	0.361	0.042
340	0	0.08	0.444	0.072	0.38	0.024
350	0	0.078	0.452	0.064	0.395	0.012
360	0	0.076	0.457	0.055	0.408	0.004
370	0	0.071	0.465	0.046	0.417	0
380	0	0.065	0.479	0.038	0.419	0
390	0	0.057	0.497	0.031	0.414	0
400	0	0.05	0.527	0.027	0.396	0
410	0	0.043	0.568	0.024	0.366	0
420	0	0.037	0.617	0.023	0.324	0
430	0	0.031	0.672	0.024	0.274	0
440	0	0.025	0.725	0.025	0.225	0
450	0	0.019	0.774	0.027	0.18	0
460	0	0.012	0.815	0.029	0.144	0
470	0	0.007	0.849	0.029	0.115	0
480	0.01	0.003	0.874	0.025	0.089	0
490	0.026	0.001	0.888	0.019	0.065	0
500	0.05	0	0.894	0.012	0.044	0
510	0.084	0	0.886	0.006	0.024	0
520	0.11	0	0.877	0.002	0.011	0
530	0.133	0	0.863	0	0.004	0
540	0.154	0	0.846	0	0	0
550	0.169	0	0.831	0	0	0

## Sheet: Na2CO3-MoO2
Temperature	Na2CO3	Na2MoO4	MoO2
100	0.326	0	0.674
110	0.313	0	0.687
120	0.302	0.006	0.691
130	0.296	0.019	0.685
140	0.292	0.038	0.67
150	0.287	0.052	0.661
160	0.284	0.06	0.656
170	0.281	0.062	0.657
180	0.283	0.063	0.654
190	0.285	0.066	0.649
200	0.29	0.07	0.64
210	0.293	0.076	0.631
220	0.293	0.085	0.622
230	0.289	0.095	0.615
240	0.286	0.106	0.608
250	0.284	0.114	0.602
260	0.283	0.121	0.596
270	0.282	0.128	0.589
280	0.279	0.137	0.584
290	0.275	0.147	0.578
300	0.268	0.156	0.577
310	0.261	0.161	0.579
320	0.254	0.164	0.582
330	0.251	0.166	0.583
340	0.249	0.17	0.58
350	0.246	0.178	0.577
360	0.239	0.19	0.571
370	0.23	0.209	0.561
380	0.22	0.232	0.549
390	0.21	0.254	0.536
400	0.2	0.274	0.526

## Sheet: Na2CO3-MoO3
Temperature	Na2Mo2O7	Na2CO3	Na2MoO4	MoO3
100	0	0.313	0	0.687
110	0	0.31	0	0.69
120	0	0.308	0	0.692
130	0	0.307	0	0.693
140	0	0.307	0	0.693
150	0	0.304	0	0.696
160	0	0.299	0	0.701
170	0	0.291	0	0.709
180	0	0.28	0.002	0.718
190	0	0.27	0.005	0.725
200	0	0.26	0.01	0.73
210	0	0.251	0.017	0.732
220	0	0.244	0.024	0.733
230	0	0.237	0.035	0.728
240	0.01	0.23	0.05	0.71
250	0.033	0.221	0.069	0.677
260	0.07	0.214	0.091	0.625
270	0.126	0.208	0.108	0.559
280	0.182	0.202	0.121	0.495
290	0.236	0.201	0.131	0.432
300	0.286	0.197	0.138	0.378
310	0.333	0.184	0.15	0.333
320	0.385	0.159	0.165	0.292
330	0.442	0.12	0.183	0.254
340	0.508	0.072	0.207	0.213
350	0.569	0.036	0.23	0.165
360	0.623	0.012	0.251	0.114
370	0.666	0	0.27	0.064
380	0.688	0	0.284	0.028
390	0.695	0	0.297	0.008
400	0.693	0	0.307	0

## Sheet: Li2CO3-MoO2
Temperature	Li2MoO4	Li2CO3	MoO2
100	0	0.324	0.676
110	0	0.322	0.678
120	0	0.321	0.679
130	0	0.322	0.678
140	0	0.323	0.677
150	0	0.324	0.676
160	0	0.323	0.677
170	0	0.323	0.677
180	0	0.324	0.676
190	0	0.326	0.674
200	0	0.325	0.675
210	0	0.322	0.678
220	0	0.317	0.683
230	0	0.317	0.683
240	0	0.317	0.683
250	0	0.317	0.683
260	0	0.316	0.684
270	0	0.318	0.682
280	0	0.319	0.681
290	0.016	0.317	0.667
300	0.055	0.305	0.64
310	0.12	0.287	0.593
320	0.186	0.27	0.544
330	0.245	0.261	0.493
340	0.299	0.255	0.446
350	0.356	0.25	0.394
360	0.418	0.241	0.341
370	0.481	0.231	0.288
380	0.547	0.217	0.236
390	0.612	0.199	0.189
400	0.672	0.178	0.149
410	0.721	0.157	0.122
420	0.765	0.125	0.11
430	0.82	0.084	0.096
440	0.886	0.039	0.075
450	0.95	0.012	0.038
460	0.987	0	0.013
470	1	0	0
480	1	0	0
490	1	0	0
500	1	0	0
510	1	0	0
520	1	0	0
530	1	0	0
540	1	0	0
550	1	0	0
560	1	0	0
570	1	0	0
580	1	0	0
590	1	0	0
600	1	0	0

## Sheet: NaNO3-Fe3O4
Temperature	NaFeO2	Fe3O4	Fe2O3	NaNO3
100	0	0.365	0	0.635
110	0	0.376	0	0.624
120	0	0.382	0	0.618
130	0	0.386	0	0.614
140	0	0.386	0	0.614
150	0	0.387	0	0.612
160	0	0.396	0	0.603
170	0	0.408	0	0.592
180	0	0.421	0	0.578
190	0	0.436	0	0.564
200	0	0.446	0	0.554
210	0	0.46	0	0.539
220	0	0.482	0	0.518
230	0	0.514	0	0.486
240	0	0.566	0	0.434
250	0	0.62	0.008	0.372
260	0	0.682	0.024	0.294
270	0	0.744	0.047	0.209
280	0	0.787	0.076	0.137
290	0	0.833	0.096	0.071
300	0	0.864	0.105	0.031
310	0	0.882	0.107	0.011
320	0	0.898	0.102	0
330	0	0.901	0.099	0
340	0	0.901	0.099	0
350	0	0.899	0.101	0
360	0	0.897	0.103	0
370	0	0.894	0.106	0
380	0	0.893	0.107	0
390	0	0.893	0.107	0
400	0	0.895	0.105	0
410	0	0.9	0.1	0
420	0	0.904	0.096	0
430	0	0.905	0.095	0
440	0	0.905	0.095	0
450	0	0.902	0.098	0
460	0	0.901	0.099	0
470	0	0.905	0.095	0
480	0	0.912	0.088	0
490	0	0.92	0.08	0
500	0	0.927	0.073	0
510	0	0.931	0.069	0
520	0	0.931	0.069	0
530	0	0.93	0.07	0
540	0	0.93	0.07	0
550	0.018	0.913	0.069	0
560	0.054	0.879	0.067	0
570	0.12	0.817	0.063	0
580	0.227	0.712	0.06	0
590	0.34	0.599	0.061	0
600	0.476	0.462	0.062	0

## Sheet: Na2CO3-Fe3O4
Temperature	NaFeO2	Na2CO3	Fe3O4	Fe2O3
100	0	0.439	0.561	0
110	0	0.434	0.566	0
120	0	0.43	0.57	0
130	0	0.427	0.573	0
140	0	0.426	0.574	0
150	0	0.422	0.578	0
160	0	0.423	0.577	0
170	0	0.423	0.577	0
180	0	0.426	0.574	0
190	0	0.433	0.567	0
200	0	0.434	0.566	0
210	0	0.434	0.566	0
220	0	0.431	0.569	0
230	0	0.427	0.573	0
240	0	0.426	0.574	0
250	0	0.427	0.573	0
260	0	0.428	0.572	0
270	0	0.428	0.571	0
280	0	0.429	0.57	0
290	0	0.428	0.572	0
300	0	0.431	0.569	0
310	0	0.434	0.566	0
320	0	0.439	0.561	0
330	0	0.446	0.554	0
340	0	0.446	0.554	0
350	0	0.449	0.551	0
360	0	0.447	0.553	0
370	0	0.445	0.555	0
380	0	0.45	0.55	0
390	0	0.454	0.546	0
400	0	0.461	0.539	0
410	0	0.467	0.533	0
420	0	0.466	0.534	0
430	0	0.457	0.532	0.012
440	0	0.439	0.523	0.038
450	0	0.413	0.507	0.081
460	0	0.381	0.479	0.14
470	0	0.355	0.452	0.192
480	0	0.336	0.429	0.234
490	0	0.326	0.411	0.263
500	0	0.327	0.398	0.275
510	0	0.327	0.389	0.284
520	0	0.328	0.388	0.284
530	0	0.325	0.397	0.278
540	0	0.317	0.412	0.271
550	0	0.308	0.429	0.263
560	0.014	0.295	0.433	0.259
570	0.039	0.278	0.417	0.267
580	0.073	0.255	0.383	0.289
590	0.13	0.223	0.325	0.322
600	0.183	0.187	0.261	0.369

## Sheet: LiOH-MoO2
Temperature	Li2MoO4	MoO2	LiOH
100	0	0.819	0.181
110	0	0.81	0.19
120	0	0.803	0.197
130	0	0.798	0.202
140	0	0.798	0.202
150	0	0.806	0.194
160	0	0.812	0.188
170	0	0.819	0.181
180	0	0.822	0.178
190	0	0.816	0.184
200	0	0.807	0.193
210	0	0.797	0.203
220	0	0.788	0.213
230	0	0.783	0.217
240	0	0.781	0.219
250	0	0.778	0.222
260	0	0.773	0.227
270	0	0.766	0.234
280	0.004	0.754	0.241
290	0.014	0.736	0.25
300	0.032	0.73	0.238
310	0.059	0.734	0.207
320	0.087	0.752	0.162
330	0.116	0.787	0.096
340	0.145	0.807	0.048
350	0.174	0.809	0.017
360	0.212	0.788	0
370	0.26	0.74	0
380	0.323	0.677	0
390	0.395	0.605	0
400	0.471	0.529	0
410	0.546	0.454	0
420	0.611	0.389	0
430	0.667	0.333	0
440	0.721	0.279	0
450	0.776	0.224	0
460	0.836	0.164	0
470	0.897	0.103	0
480	0.947	0.053	0
490	0.979	0.021	0
500	0.996	0.004	0
510	1	0	0
520	1	0	0
530	1	0	0
540	1	0	0
550	1	0	0
560	1	0	0
570	1	0	0
580	1	0	0
590	1	0	0
600	1	0	0

## Sheet: NaNO3-Mn2O3
Temperature	Mn2O3	NaMnO2	Na2Mn3O7	NaNO3
100	0.349	0	0	0.651
110	0.345	0	0	0.655
120	0.344	0	0	0.656
130	0.345	0	0	0.655
140	0.346	0	0	0.654
150	0.347	0	0	0.653
160	0.346	0	0	0.654
170	0.345	0	0	0.655
180	0.346	0	0	0.654
190	0.349	0	0	0.651
200	0.352	0	0	0.648
210	0.356	0	0	0.644
220	0.371	0	0	0.629
230	0.413	0	0	0.587
240	0.507	0	0	0.493
250	0.644	0	0	0.356
260	0.797	0	0	0.203
270	0.91	0	0	0.09
280	0.971	0	0	0.029
290	0.991	0	0	0.009
300	0.997	0	0	0.003
310	0.999	0	0	0.001
320	1	0	0	0
330	1	0	0	0
340	1	0	0	0
350	1	0	0	0
360	1	0	0	0
370	1	0	0	0
380	1	0	0	0
390	1	0	0	0
400	1	0	0	0
410	1	0	0	0
420	1	0	0	0
430	0.974	0	0.026	0
440	0.902	0	0.098	0
450	0.765	0	0.235	0
460	0.591	0	0.409	0
470	0.396	0	0.604	0
480	0.222	0	0.778	0
490	0.089	0	0.911	0
500	0.022	0	0.978	0
510	0	0	1	0
520	0	0	1	0
530	0	0	1	0
540	0	0.047	0.953	0
550	0	0.135	0.865	0
560	0	0.335	0.665	0
570	0	0.552	0.448	0
580	0	0.797	0.203	0
590	0	0.931	0.069	0
600	0	1	0	0

## Sheet: NaNO3-MnO
Temperature	MnO	Na2Mn3O7	Mn3O4	NaNO3
100	0.519	0	0	0.481
110	0.521	0	0	0.479
120	0.527	0	0	0.473
130	0.534	0	0	0.466
140	0.541	0	0	0.459
150	0.545	0	0	0.455
160	0.551	0	0	0.449
170	0.557	0	0	0.443
180	0.563	0	0	0.437
190	0.569	0	0	0.431
200	0.574	0	0	0.426
210	0.587	0	0	0.413
220	0.605	0	0	0.395
230	0.632	0	0	0.368
240	0.669	0	0	0.331
250	0.728	0	0	0.272
260	0.801	0	0	0.199
270	0.871	0	0	0.129
280	0.921	0	0	0.079
290	0.953	0	0	0.047
300	0.972	0	0.006	0.022
310	0.976	0	0.017	0.008
320	0.965	0	0.035	0
330	0.951	0	0.049	0
340	0.942	0	0.058	0
350	0.938	0	0.062	0
360	0.931	0	0.069	0
370	0.921	0	0.079	0
380	0.902	0.006	0.092	0
390	0.878	0.019	0.103	0
400	0.846	0.045	0.11	0
410	0.813	0.075	0.112	0
420	0.77	0.111	0.119	0
430	0.713	0.154	0.133	0
440	0.644	0.205	0.151	0
450	0.566	0.264	0.17	0
460	0.493	0.325	0.182	0
470	0.42	0.391	0.189	0
480	0.347	0.467	0.187	0
490	0.271	0.554	0.175	0
500	0.2	0.657	0.143	0
510	0.141	0.763	0.096	0
520	0.09	0.866	0.045	0
530	0.051	0.936	0.013	0
540	0.02	0.98	0	0
550	0.006	0.994	0	0
560	0	1	0	0
570	0	1	0	0
580	0	1	0	0
590	0	1	0	0
600	0	1	0	0

## Sheet: NaNO3-MoO2
Temperature	Na2Mo2O7	MoO2	NaNO3
100	0	0.647	0.353
110	0	0.639	0.361
120	0	0.632	0.368
130	0	0.631	0.369
140	0	0.632	0.368
150	0	0.635	0.365
160	0	0.64	0.36
170	0	0.643	0.357
180	0	0.648	0.352
190	0	0.649	0.351
200	0	0.649	0.351
210	0	0.649	0.351
220	0	0.661	0.339
230	0	0.688	0.312
240	0.025	0.706	0.269
250	0.079	0.708	0.214
260	0.165	0.674	0.161
270	0.295	0.591	0.114
280	0.425	0.498	0.076
290	0.547	0.409	0.044
300	0.653	0.325	0.022
310	0.736	0.257	0.008
320	0.805	0.195	0
330	0.867	0.133	0
340	0.924	0.076	0
350	0.962	0.038	0
360	0.987	0.013	0
370	1	0	0
380	1	0	0
390	1	0	0
400	1	0	0
410	1	0	0
420	1	0	0
430	1	0	0
440	1	0	0
450	1	0	0
460	1	0	0
470	1	0	0
480	1	0	0
490	1	0	0
500	1	0	0

[truncated: 16 more sheets: Li2CO3-Fe3O4, Na2CO3-V2O5, Na2CO3-MnO, Li2CO3-TiO2, Na2CO3-Mn3O4, Na2CO3-VO2, LiOH-Fe3O4, Na2CO3-TiO2, Li2CO3-V2O5, NaNO3-MnO2, Li2CO3-ZrO2, NaNO3-TiO2, NaNO3-Nb2O5, Na2CO3-MnO2, Na2CO3-Nb2O5, Li2CO3-Co3O4]
